# Supplementary material for: Characterisation of heritable TP53-related cancer syndrome in Sweden—a nationwide study of genotype-phenotype correlations in 90 families
Source: Eur J Hum Genet. 2025 Jan 5;33(4):513–22. doi: 10.1038/s41431-024-01753-1 (PMC11986147; doi:10.1038/s41431-024-01753-1)
Supplement: Supplementary file 1 — Supplementary Tables S1-S5. [file 41431_2024_1753_MOESM1_ESM.xlsx]

## Sheet: Table S1
	Table S1. Hereditary breast and ovarian cancer genetic testing criteria in Sweden 2012–2018
	● Breast cancer before age 35. ● Two cases of breast cancer among first-degree relatives*, one diagnosed before age 40. One of these cancers could also be ovarian cancer at any age. ● Three cases of breast cancer among first-degree relatives*, one diagnosed before age 50. One of these cancers could also be ovarian cancer at any age. ● Male breast cancer at any age. ● Two cases of ovarian cancer a…
	*Female second-degree relatives included if on the paternal side. Critera from the SWEA study by Öfverholm et al 2023.

## Sheet: Table S2
	Table S2. Clinical category of heritable TP53-related cancer syndrome criterias used in this study
	Classic LFS criteria	Chompret criteria	HBC criteria	Other
	• A proband with a sarcoma diagnosed before age 45 years AND • A first-degree relative with any cancer diagnosed before age 45 years AND • A first- or second-degree relative with any cancer diagnosed before age 45 years or a sarcoma diagnosed at any age.	• A proband with a tumour belonging to the LFS core tumour (e.g., premenopausal breast cancer, soft-tissue sarcoma, osteosarcoma, central nervous system (CNS) tumour, adrenocortical carcinoma) before age 46 years AND at least one first- or second-degree relative with an LFS tumour (except breast cancer if the proband has breast cancer) before age 56 years or with multiple tumours; OR • A proband …	• Not fulfill the criteria of Classic LFS and Chompret criteria AND • One case of breast cancer diagnosed under 40 years of age or triple negative breast cancer diagnosed under 60 years of age; OR • Two cases of breast cancer diagnosed of which at least one under 50 years of age; OR • Three cases of breast cancer diagnosed of which at least one under 60 years of age; OR • Breast and ovarian cance…	• No specifical fulfillment of the criterias of Classic LFS, Chompret and HBC.

## Sheet: Table S3
	Table S3. Clinical characteristics of the 112 patients in the 83 families from the Swedish cohort of heritable TP53-related cancer syndrome
	Patient	Patient	Family case	Gender	Clinical	Tumour types	Age at	Premalignant	Age at	Number of	Time to	de novo
		ID_Family			category		onset	lesion	onset	tumours	2nd tumour
	1	31_1	Proband	Female	Chompret	Breast cancer	29			1
	2	40_2	Proband	Female	Classic LFS	Thyroid carcinoma/Breast cancer/Breast cancer	34/39/43	Basalioma	46	3	5
	3	38_3	Proband	Female	Classic LFS	Osteosarcoma/Breast cancer/Melanoma/Lung cancer/Stomach carcinoma	17/29/35/45/46			5	12
	5	47_5	Proband	Female	Chompret	Breast cancer/Soft tissue sarcoma	38/38			2	0
	4	41_5	Aunt	Female	Chompret	Breast cancer	71			1
	6	115_5	Cousin	Male	Chompret	Prostate cancer	69	Basalioma/Basalioma	54/59	1
	7	46_6	Proband	Female	Chompret	Breast cancer	33			1
	8	49_7	Proband	Female	Chompret	Breast cancer/Soft tissue sarcoma	31/41	Basalioma	42	2	10
	9	52_8	Proband	Female	Chompret	Breast cancer	34			1
	10	58_10	Proband	Male	Classic LFS	Soft tissue sarcoma	25			1
	11	56_10	Mother	Female	Classic LFS	Ovarian carcinoma/Lung cancer/Breast cancer/Stomach cancer	25/43/47/52			4	18
	12	59_11	Proband	Female	HBC	Breast cancer	36			1
	13	62_14	Proband	Female	Chompret	CNS tumour/Breast cancer	22/27			2	5
	14	217_14	Sister	Female	Chompret	Breast cancer	27			1
	15	218_14	Grandfather	Male	Chompret	Colorectal cancer/Stomach carcinoma	50/68			2	18
	16	1_15	Proband	Female	HBC	Breast cancer/Pancreas cancer	47/63	DCIS/Basalioma	37/57	2	16
	17	127_15	Daughter	female	HBC	Breast cancer	30			1
	18	3_16	Proband	Female	Chompret	Osteosarcoma/Breast cancer/Soft tissue sarcoma	16/41/47	CIN	36	3	25	Clinically confirmed
	19	44_17	Proband	Female	Classic LFS	Soft tissue sarcoma	3			1		Clinically confirmed**
	20	45_17	Brother	Male	Classic LFS	CNS tumour	7			1
	21	79_19	Proband	Female	HBC	Breast cancer	38			1
	22	81_20	Proband	Female	Chompret	Breast cancer/Breast cancer/Thyroid cancer	23/23/26			3	0
	23	80_20	Mother	Female	Chompret	Breast cancer/Colorectal cancer	38/52			2	14	Clinically assumed
	24	195_20	Brother	Male	Chompret	Adrenocortical carcinoma/Colorectal cancer	5/20			2	15
	25	86_21	Proband	Female	HBC	Breast cancer	47			1
	26	87_22	Proband	Female	Chompret	Breast cancer	41			1
	27	180_22	Brother	Male	Chompret	CNS tumour	23			1
	28	181_22	Aunt	Female	Chompret	Breast cancer/Breast cancer	34/45			2	11
	29	182_22	Daughter	Female	Chompret	CNS tumour	14			1
	30	68_23	Proband	Female	Classic LFS	Soft tissue sarcoma/Melanoma/Breast cancer/Breast cancer/Soft tissue sarcoma	17/19/32/34/44			5	2
	31	69_24	Proband	Female	Classic LFS	Soft tissue sarcoma	25			1
	32	70_24	Cousin	Female	Classic LFS	Unknown cancer	42	DCIS	22	1
	33	151_24	Mother	Female	Classic LFS	Breast cancer	25			1
	34	157_24	Cousin	Male	Classic LFS	CNS tumour	9			1
	35	158_24	Uncle	Male	Classic LFS	Prostate cancer	50			1
	36	8_25	Proband	Male	Classic LFS	Angiosarcoma	42			1
	CIN = cervical intra-epithelial neoplasia; DCIS = ductal cancer in situ.
	Table S3. continued (page 2/3)
	Patient	Patient	Family case	Gender	Clinical	Tumour types	Age at	Premalignant	Age at	Number of	Time to	Confirmed de novo
		ID_Family			category		onset	lesion	onset	tumours	2nd tumour
	37	23_26	Proband	Female	Chompret	CNS tumour	4 months			1
	38	4_26	Mother	Female	Chompret	Breast cancer/Ovarian carcinoma	33/47			2	14
	39	202_26	Grandfather	Male	Chompret	CNS tumour	47			1
	40	203_26	Aunt	Female	Chompret	CNS tumour	32			1
	41	6_27	Proband	Male	Chompret	CNS tumour	38			1
	42	126_27	Half-brother	Male	Chompret	Breast cancer/Melanoma	35/56			2	21
	43	11_28	Proband	Female	HBC	Breast cancer	42			1
	44	201_28	Sister	Female	HBC	Breast cancer	47			1
	45	13_29	Proband	Male	Chompret	Prostate cancer	38			1
	46	212_29	Grandfather	Male	Chompret	CNS tumour	53			1
	47	213_29	Mother	Female	Chompret	Breast cancer	51			1
	48	66_30	Proband	Male	Other	Soft tissue sarcoma/Esophageal cancer	47/47			2	0	Clinically confirmed
	49	76_32	Proband	Female	Chompret	Adrenocortical carcinoma	3			1
	50	208_33	Proband	Male	Chompret	Soft tissue sarcoma	62			1
	51	64_33	Cousin	Female	Chompret	Breast cancer	30			1
	52	207_33	Cousin	Male	Chompret	Unknown cancer	67			1
	53	73_36	Proband	Female	Chompret	Breast cancer	33			1
	54	99_200	Proband	Female	Chompret	CNS tumour	21			1
	55	100_200	Aunt	Female	Chompret	Breast cancer	49			1
	56	143_200	Cousin	Female	Chompret	Thyroid carcinoma	22			1
	57	17_201	Proband	Male	Classic LFS	Adrenocortical cancer/Osteosarcoma	2/34	Basalioma	31	2	32
	58	14_201	Father	Male	Classic LFS	Skin cancer/Stomach cancer/Soft tissue sarcoma	61/64/65			3	3	Clinically confirmed
	59	26_202	Proband	Female	HBC	Breast cancer	32			1
	60	94_204	Proband	Female	Chompret	Adrenocortical carcinoma	1			1		Clinically assumed
	61	101_205	Proband	Female	HBC	Breast cancer	33			1
	62	102_206	Proband	Female	HBC	Breast cancer	44			1
	63	103_207	Proband	Female	HBC	Breast cancer	60			1
	64	104_208	Proband	Female	HBC	Breast cancer	53			1
	65	105_209	Proband	Female	Chompret	Breast cancer	29			1
	66	107_211	Proband	Female	HBC	Breast cancer	34			1
	67	110_214	Proband	Female	HBC	Breast cancer	33			1
	68	114_215	Proband	Female	Chompret	Breast cancer/Breast cancer	48/54			2	6
	69	119_216	Proband	Female	Chompret	CNS tumour/Leukaemia	5/11			2	6
	70	120_217	Proband	Female	HBC	Breast cancer/Ovarian carcinoma	66/75			2	9
	71	187_218	Proband	Female	Chompret	Breast cancer/Breast cancer	25/30			2	5
	72	121_218	Niece	Female	Chompret	Breast cancer	33	DCIS	27	1
	73	186_218	Mother	Female	Chompret	Breast cancer/Breast cancer	51/51			2	0
	74	188_218	Cousin	Female	Chompret	Breast cancer	59			1
	75	189_218	Cousin	Female	Chompret	CNS tumour/Breast cancer	48/54			2	6
	Table S3. continued (page 3/3)
	Patient	Patient	Family case	Gender	Clinical	Tumour types	Age at	Premalignant	Age at	Number of	Time to	Confirmed de novo
		ID_Family			category		onset	lesion	onset	tumours	2nd tumour
	76	122_219	Proband	Female	HBC	Breast cancer	31			1
	77	123_220	Proband	Female	HBC	Breast cancer	35			1
	78	125_222	Proband	Female	Classic LFS	Breast cancer	27			1
	79	129_224	Proband	Male	Classic LFS	CNS tumour	35			1
	80	130_225	Proband	Female	Other	Leukaemia/Leukaemia	13/15			2	2	Clinically confirmed
	81	131_226	Proband	Female	HBC	Soft tissue sarcoma/Breast cancer/CNS tumour	60/69/71	DCIS	67	3	9
	82	132_227	Proband	Female	HBC	Stomach carcinoma/Liver cancer	40/40			2	0
	83	124_227	Father	Male	HBC	Stomach carcinoma (but multiple breast cancers in the family)	40			1
	84	133_228	Proband	Male	Chompret	Lung cancer	42			1
	85	134_228	Father	Male	Chompret	Lung cancer	52			1
	86	135_229	Proband	Female	HBC	Breast cancer	69			1
	87	136_229	Daughter	Female	HBC	Breast cancer	36			1
	88	146_231	Proband	female	Chompret	Breast cancer	30			1
	89	147_232	Proband	Female	Chompret	Osteosarcoma/Breast cancer/Breast cancer/Colorectal cancer	26/27/30/31			4	1
	90	152_235	Proband	Female	Chompret	Breast cancer	24			1
	91	153_236	Proband	female	HBC	Breast cancer/Breast cancer	58/83			2	25	Mosaisicm
	92	161_240	Proband	Male	HBC	Prostate cancer	45			1
	93	162_241	Proband	Female	Chompret	Breast cancer	25			1		Clinically assumed
	94	163_242	Proband	Female	Chompret	Breast cancer	26			1
	95	164_243	Proband	Female	Classic LFS	Breast cancer	43			1
	96	176_248	Proband	Female	Chompret	Breast cancer/Breast cancer/Lung cancer/Stomach cancer	28/31/41/42			4	3
	97	177_249	Proband	Female	Chompret	Cervical cancer/Breast cancer	22/30			2	8
	98	178_250	Proband	Female	HBC	Breast cancer	35			1		Mosaisicm
	99	179_251	Proband	Male	Chompret	Osteosarcoma/Melanoma	54/72			1
	100	197_251	Sister's grandson	Male	Chompret	Osteosarcoma	12			1
	101	183_252	Proband	Female	HBC	Breast cancer/Breast cancer	32/32			2	0
	102	194_254	Proband	Female	Chompret	Breast cancer	26			1
	103	192_254	Mother	Female	Chompret	Breast cancer	47			1
	104	196_255	Proband	Female	Chompret	Breast cancer	29			1
	105	198_257	Proband	Female	HBC	Breast cancer	40			1
	106	204_258	Proband	Male	Classic LFS	Soft tissue sarcoma	49			1
	107	205_258	Son	Male	Classic LFS	CNS tumour	17			1
	108	209_260	Proband	Female	Other	Ovarian carcinoma	62			1
	109	210_261	Proband	Female	Chompret	Breast cancer	31			1
	110	214_262	Proband	Female	Chompret	Adrenocortical carcinoma	2			1
	111	215_263	Proband	Female	HBC	Breast cancer/Ovarian carcinoma	40/60			2	20
	112	117_268	Proband	Female	Chompret	Breast cancer	25			1
	*Patient 72_203 is not included in this table as she only had precursor lesions (DCIS). **Clinically confirmed de novo in a parent without invasive cancer (melanoma in situ).

## Sheet: Table S4
	Table S4. Tumour types and average age of tumour onset in the 17 patients <18 years with childhood tumours
			Classic LFS			Chompret			Other			Variant
	Tumor types	No. of tumours	age at tumour onset			age at tumour onset			age at tumour onset
			mean	median	(range)	mean	median	(range)	mean	median	(range)	Missense (DNE_LOF)	Truncating
	Soft tissue sarcoma	2	7	3	(2-17)	-	-	-	-	-	-		c.270del, c.586C>T
	Osteosarcoma	3	13	13	(8-17)	14	14	(12;16)	-	-	-	c.743G>A (2)	c.330del
	CNS tumour	6	11	9	(7-17)	6	5	(0.3-14)	-	-	-	c.402T>G, c.733G>A, c.742C>T, c.844C>T	c.919+1G>A, c.586C>T
	Adrenocortical carcinoma	5	-	-	-	3	2	(1-5)	-	-	-	c.844C>T (3)	c.330del, c.993G>A
	Leukaemia	3	-	-	-	11	11	-11	14	14	(13-15)	c.733G>A (2)
	"-" not applicable. (2) or (3) indicate two or three patients with the same variant.
	Regarding c.733G>A, one patient had both a CNS tumour and leukaemia, and another patient had two different leukaemias.

## Sheet: Table S5
	Table S5. Reclassification of the 46 variants according to the TP53-specific ACMG/AMP criteria (Fortuno C et al, 2021)
	TP53 variant						PS4 points								PP1		Classification
	cDNA	Type	Protein	PVS1	PS1	PS3	Swedish cohort	IARC	PS4	PM1	PM2	PM5	PM6	PP1	Swedish + IARC	PP3	New	Previous	Family
	exon 1 deletion	deletion	-	PVS1	-	-	0	0	-	-	PM2_Supporting	-	-	-	-	-	4	4	226
	c.-29+4088_994-91del = exon 2-9 deletion	deletion	-	PVS1	-	-	0	0	-	-	PM2_Supporting	-	-	-	-	-	4	5	15
	c.140del	deletion	p.P47Rfs*76	PVS1	-	-	0.5	0	-	-	PM2_Supporting	-	-	-	-	-	4	5	268
	c.270del	deletion	p.W91Gfs*32	PVS1	-	-	1	0	PS4_Supporting	-	PM2_Supporting	-	-	-	-	-	4	5	23
	c.328C>T	missense	p.R110C	-	-	-	0	0	-	PM1	-	-	-	-	-	-	3	4	244
	c.330del	deletion	p.L111Wfs*12	PVS1	-	-	1.5	0	PS4_Supporting	PM1	PM2_Supporting	-	-	-	PP1	-	4	5	32,33,251
	c.365_366delTG	deletion	p.V122Dfs*25	PVS1	-	-	0.5	3.5	PS4	-	PM2_Supporting	-	-	-	PP1	-	4	5	232
	c.374C>T	missense	p.T125M	-	-	-	1	0	PS4_Supporting	PM1	-	-	-	PP1 moderate	PP1 moderate	PP3_Moderate	4	4	218.259
	c.375G>A	splice	p.T125T	PVS1	-	-	1	2.5	PS4	PM1	PM2_Supporting	-	-	-	PP1 strong	PP3	5	5	2
	c.376-1G>T	splice	-	PVS1	-	-	0.5	0	-	-	PM2_Supporting	-	-	-	-	PP3	4	4	255
	c.395A>G	missense	p.K132R	-	-	PS3	1	0	PS4_supporting	PM1	PM2_Supporting	-	-	-	-	PP3	4	4	217.224
	c.402T>G	missense	p.F134L	-	-	PS3	0.5	0	-	PM1	PM2_Supporting	-	-	PP1	PP1	-	4	4	22
	c.455C>T	missense	p.P152L	-	-	PS3	1	2.5	PS4_Moderate	PM1	-	-	-	PP1	PP1 strong	PP3_Moderate	5	5	6,200,243
	c.455del	deletion	p.P152Rfs*18	PVS1	-	-	0	0	-	PM1	PM2_Supporting	-	-	-	-	-	5	5	203
	c.473G>A	missense	p.R158H	-	-	PS3	0.5	4.5	PS4	PM1	-	-	-	-	PP1 strong	PP3	5	5	34.227
	c.509C>T	missense	p.T170M	-	-	BS3_Supporting	0.5	0	-	-	-	-	-	-	-	-	2	4	233,234,238,245
	c.517G>A	missense	p.V173M	-	-	PS3	0	1	PS4_Supporting	PM1	PM2_Supporting	-	-	-	PP1 moderate	-	5	5	260
	c.528C>G	missense	p.C176W	-	-	PS3	0	0	-	PM1	PM2_Supporting	-	-	-	-	PP3_Moderate	4	4	263
	c.538G>A	missense	p.E180K	-	-	PS3_Moderate	1	0.5	PS4_Supporting	-	PM2_Supporting	-	-	-	PP1 strong	PP3	4	5	35.254
	c.542G>A	missense	p.R181H	-	-	BS3_Supporting	2	1	PS4_Supporting	PM1	-	-	-	PP1 strong	PP1 strong	PP3	4	4	1,5,21,28,205,206,207,208,209,210,211,212,213,214,215,229,240,257
	c.581T>G	missense	p.L194R	-	-	PS3	0	0	-	PM1	-	-	Family 236: 23% mosaicism.	-	-	PP3_Moderate	4	4	236
	c.586C>T	nonsense	p.R196*	PVS1	-	-	1	7.5	PS4	PM1	-	-	Family 17: PS2_Moderate or PM6.	-	PP1 strong	-	5	5	17.202
	c.636del	deletion	p.R213Dfs*34	PVS1	-	-	0.5	0	-	-	PM2_Supporting	-	-	-	-	-	5	5	231
	c.637C>T	nonsense	p.R213*	PVS1	-	-	0.5	7	PS4	PM1	PM2_Supporting	-	-	-	PP1 strong	-	5	5	249
	c.638G>A	missense	p.R213Q	-	-	PS3	0	>3	PS4	PM1	-	-	-	-	PP1 strong	PP3	4	5	9
	c.659A>G	missense	p.Y220C	-	-	PS3	0.5	>3	PS4	PM1	-	-	-	-	PP1 strong	PP3_Moderate	5	5	36
	c.680delC	deletion	p.S227Lfs*20	PVS1	-	-	0.5	0	-	-	PM2_Supporting	-	-	-	-	-	4	5	248
	c.692_694delCCA	deletion	p.del231T	No	-	-	1	0	PS4_supporting	-	PM2_Supporting	-	-	-	-	-	3	4	38
	c.708C>G	nonsense	p.Y236*	PVS1	-	-	0	0	-	PM1	PM2_Supporting	-	-	-	-	-	4	5	19
	c.715_718dup	duplication	p.S240Kfs*25	PVS1	-	-	0.5	0	-	-	PM2_Supporting	-	-	PP1	PP1	-	5	5	29
	c.733G>A	missense	p.G245S	-	-	PS3	2.5	>3	PS4	PM1	-	-	Family 225: PM6.	-	PP1 strong	PP3	5	5	7,25,27,216,225
	c.742C>T	missense	p.R248W	-	-	PS3	1	>3	PS4	PM1	-	PM5	-	-	PP1 strong	PP3_Moderate	5	5	258
	c.743G>A	missense	p.R248Q	-	-	PS3	2.5	>3	PS4	PM1	-	PM5	Family 16: PM6. Family 261 N/A - adopted.	-	PP1 strong	PP3	5	5	3,8,11,16,261
	c.799C>T	missense	p.R267W	-	-	PS3	0.5	2.5	PS4_Moderate	PM1	PM2_Supporting	-	-	-	PP1 strong	PP3_Moderate	4	4	228
	c.812_814del	deletion	p.E771del	No	-	-	0.5	0	-	-	PM2_Supporting	-		-	-	-	3	4	223
	c.817C>T	missense	p.R273C	-	-	PS3	0.5	>3	PS4	PM1	-	-	-	-	PP1 strong	PP3_Moderate	5	5	235
	c.817C>G	missense	p.R273G	-	-	PS3	0	1.5	PS4_Supporting	PM1	PM2_Supporting	-	-	-	PP1 strong	PP3_Moderate	5	4	252
	c.818G>A	missense	p.R273H	-	-	PS3	0	>3	PS4	PM1	-	-	-	-	PP1 strong	PP3	5	5	220
	c.832C>T	missense	p.P278S	-	-	PS3	0.5	1.5	PS4_Moderate	PM1	PM2_Supporting	-	-	-	PP1 strong	PP3_Moderate	4	5	242
	c.844C>T	missense	p.R282W	-	-	PS3	2.5	>3	PS4	PM1	-	-	Family 37 adopted N/A. Family 204, 241: clinically assumed de novo. Family 201: mosaicism 10-20%. Two tissues tested, de novo (also a child that is an affected carrier).	PP1 strong	PP1 strong	PP3_Moderate	5	5	26,37,201,204,241,262
	c.919+1G>A	splice	-	PVS1_strong	-	-	1	0.5	PS4_Supporting	-	PM2_Supporting	-	-	PP1 moderate	PP1 strong	PP3	5	5	24
	c.993G>A	splice	p.Q331Q	No	-	PS3	1.5	1	PS4_Moderate	PM1	PM2_Supporting	-	Family 20 clinically assumed de novo.	PP1	PP1		5	5	14, 20
	c.994-2A>G	splice	-	PVS1_strong	-	-	1.5	0	PS4_supporting	-	PM2_Supporting	-	-	-	-	PP3	4	5	230
	c.1010G>A	missense	p.R337H	-	-	BS3_Supporting	0	6.5	PS4	PM1	-	-	Family 30: PM6.	PP1 strong	PP1 strong	-	5	5	30.219
	c.1024C>T	nonsense	p.R342*	PVS1	-	-	1	2.5	PS4_Moderate	PM1	PM2_Supporting	-	Family 250: mosaicism 15%, possible de novo.	-	PP1 strong	-	4	5	10, 250
	c.1045G>T	nonsense	p.E349*	PVS1	-	-	2	0	PS4_Moderate	-	PM2_Supporting	-	-	-	-	-	4	5	222
	PVS1, very strong evidence of pathogenicity; PS1-PS4, strong evidence of pathogenicity: PM1-5, moderate evidence of pathogenicity; PP1-PP3, supporting evidence of pathogenicity; "-" not applicable.
